# Supplementary material for: Disruption of STAT5b-Regulated Sexual Dimorphism of the Liver Transcriptome by Diverse Factors Is a Common Event
Source: PLoS One. 2016 Mar 9;11(3):e0148308. doi: 10.1371/journal.pone.0148308 (PMC4784905; doi:10.1371/journal.pone.0148308)
Supplement: S2 File — (XLSX) [file pone.0148308.s002.xlsx]

## Sheet: Sheet1
Gene	EntrezGene ID	Gene Description	Final biomarker FC
1110057K04Rik	68832	RIKEN cDNA 1110057K04 gene	1.90418
2510002D24Rik	72307	RIKEN cDNA 2510002D24 gene	1.56361
2700097O09Rik	72658	RIKEN cDNA 2700097O09 gene	-1.69068
4930505A04Rik	75087	RIKEN cDNA 4930505A04 gene	1.71
Abcb1a	18671	ATP-binding cassette, sub-family B (MDR/TAP), member 1A	-4.8875
Abcd2	26874	ATP-binding cassette, sub-family D (ALD), member 2	-11.961
Abcg2	26357	ATP-binding cassette, sub-family G (WHITE), member 2	2.75964
Acnat2	209186	acyl-coenzyme A amino acid N-acyltransferase 2	-11.8609
Acot3	171281	acyl-CoA thioesterase 3	-14.3063
Acot4	171282	acyl-CoA thioesterase 4	-3.4957
Acsm2	233799	acyl-CoA synthetase medium-chain family member 2	4.5475
Adam4	11498	a disintegrin and metallopeptidase domain 4	1.5675
Akr1b7	11997	aldo-keto reductase family 1, member B7	-6.14069
Alas2	11656	aminolevulinic acid synthase 2, erythroid	5.13186
Amd1	11702	S-adenosylmethionine decarboxylase 1	1.89725
Aox3	71724	aldehyde oxidase 3	3.83408
Arrdc4	66412	arrestin domain containing 4	-1.8525
Arsa	11883	arylsulfatase A	2.88423
Atp6v0d2	242341	ATPase, H+ transporting, lysosomal V0 subunit D2	-3.9175
BC089597	216454	cDNA sequence BC089597	-4.92612
Bche	12038	butyrylcholinesterase	-1.85925
Bmper	73230	BMP-binding endothelial regulator	-4.0025
Btg1	12226	B cell translocation gene 1, anti-proliferative	-1.79212
C6	12274	complement component 6	7.0268
C8b	110382	complement component 8, beta polypeptide	4.29681
C9	12279	complement component 9	3.58435
Cbr1	12408	carbonyl reductase 1	-2.10552
Ccnd1	12443	cyclin D1	-4.82795
Ccnf	12449	cyclin F	1.8675
Cd248	70445	CD248 antigen, endosialin	3.56
Cdkn1c	12577	cyclin-dependent kinase inhibitor 1C (P57)	-2.9225
Ces2c	234671	carboxylesterase 2C	3.12866
Ces3b	13909	carboxylesterase 3B	2.11882
Ces4a	234677	carboxylesterase 4A	3.4875
Chad	12643	chondroadherin	3
Chrna9	231252	cholinergic receptor, nicotinic, alpha polypeptide 9	2.315
Cml2	93673	camello-like 2	1.55617
Cspg5	29873	chondroitin sulfate proteoglycan 5	3.8784
Ctse	13034	cathepsin E	-2.1475
Cux2	13048	cut-like homeobox 2	-20.5206
Cyp17a1	13074	cytochrome P450, family 17, subfamily a, polypeptide 1	-31.635
Cyp2b13	13089	cytochrome P450, family 2, subfamily b, polypeptide 13	-86.02
Cyp2b19	13090	cytochrome P450, family 2, subfamily b, polypeptide 19	2.09
Cyp2b9	13094	cytochrome P450, family 2, subfamily b, polypeptide 9	-43.7753
Cyp2c37	13096	cytochrome P450, family 2. subfamily c, polypeptide 37	-4.6438
Cyp2c39	13098	cytochrome P450, family 2, subfamily c, polypeptide 39	-8.10005
Cyp2d9	13105	cytochrome P450, family 2, subfamily d, polypeptide 9	12.822
Cyp7b1	13123	cytochrome P450, family 7, subfamily b, polypeptide 1	6.76408
Dapk1	69635	death associated protein kinase 1	-1.99025
Dfna5	54722	deafness, autosomal dominant 5 (human)	-1.7275
Dll1	13388	delta-like 1 (Drosophila)	-2.19
Egfr	13649	epidermal growth factor receptor	3.88798
Ehhadh	74147	enoyl-Coenzyme A, hydratase/3-hydroxyacyl Coenzyme A dehydrogenase	-2.11132
Elovl3	12686	elongation of very long chain fatty acids (FEN1/Elo2, SUR4/Elo3, yeast)-like 3	22.097
Endod1	71946	endonuclease domain containing 1	-1.7425
Enpp5	83965	ectonucleotide pyrophosphatase/phosphodiesterase 5	2.43572
F2r	14062	coagulation factor II (thrombin) receptor	2.66723
Fam183b	75429	family with sequence similarity 183, member B	1.675
Fam188a	66960	family with sequence similarity 188, member A	1.65064
Fam78b	226610	family with sequence similarity 78, member B	1.6725
Fas	14102	Fas (TNF receptor superfamily member 6)	-1.66
Fkbp11	66120	FK506 binding protein 11	2.42698
Fmo1	14261	flavin containing monooxygenase 1	-1.76526
Fmo2	55990	flavin containing monooxygenase 2	-6.90595
Fmo3	14262	flavin containing monooxygenase 3	-167.737
Folr1	14275	folate receptor 1 (adult)	1.5025
Gadd45b	17873	growth arrest and DNA-damage-inducible 45 beta	-5.72
Gas6	14456	growth arrest specific 6	-2.37785
Ggct	110175	gamma-glutamyl cyclotransferase	-1.59787
Ghr	14600	growth hormone receptor	1.57901
Gpx1	14775	glutathione peroxidase 1	2.125
Gstp1	14870	glutathione S-transferase, pi 1	3.23296
Gstt3	103140	glutathione S-transferase, theta 3	-4.55948
Hao1	15112	hydroxyacid oxidase 1, liver	1.71261
Hao2	56185	hydroxyacid oxidase 2	-76.9177
Hes6	55927	hairy and enhancer of split 6 (Drosophila)	2.17
Hexb	15212	hexosaminidase B	-3.59115
Hoxb9	15417	homeobox B9	1.9125
Hsd3b2	15493	hydroxy-delta-5-steroid dehydrogenase, 3 beta- and steroid delta-isomerase 2	3.87524
Hsd3b5	15496	hydroxy-delta-5-steroid dehydrogenase, 3 beta- and steroid delta-isomerase 5	50.7909
Keg1	64697	kidney expressed gene 1	4.21476
Lama3	16774	laminin, alpha 3	10.5843
Lbp	16803	lipopolysaccharide binding protein	-1.75022
Meig1	104362	meiosis expressed gene 1	3.315
Mettl20	320204	methyltransferase like 20	3.17183
Mgst3	66447	microsomal glutathione S-transferase 3	-2.53926
Mllt6	246198	myeloid/lymphoid or mixed-lineage leukemia (trithorax homolog, Drosophila); translocated to, 6	2.0175
Mt2	17750	metallothionein 2	-14.384
Mug1	17836	murinoglobulin 1	1.87073
Mup3	17842	major urinary protein 3	4.74607
Nat8	68396	N-acetyltransferase 8 (GCN5-related, putative)	18.0043
Nhsl1	215819	NHS-like 1	1.55231
Nnmt	18113	nicotinamide N-methyltransferase	-5.66959
Nox4	50490	NADPH oxidase 4	9.40305
Nqo1	18104	NAD(P)H dehydrogenase, quinone 1	-3.065
Nt5e	23959	5' nucleotidase, ecto	-7.48569
Nudt7	67528	nudix (nucleoside diphosphate linked moiety X)-type motif 7	3.51198
Olfr507	258738	olfactory receptor 507	1.8375
Omd	27047	osteomodulin	9.50483
Papss2	23972	3'-phosphoadenosine 5'-phosphosulfate synthase 2	-3.35025
Pcp4l1	66425	Purkinje cell protein 4-like 1	-2.74752
Pcsk5	18552	proprotein convertase subtilisin/kexin type 5	-2.2232
Phgr1	53906	proline/histidine/glycine-rich 1	2.56
Pkhd1l1	192190	polycystic kidney and hepatic disease 1-like 1	1.79
Plscr2	18828	phospholipid scramblase 2	-2.07653
Pnpla7	241274	patatin-like phospholipase domain containing 7	1.88581
Por	18984	P450 (cytochrome) oxidoreductase	-1.97119
Prom1	19126	prominin 1	-12.384
Rcan2	53901	regulator of calcineurin 2	-5.47109
Rrp1b	72462	ribosomal RNA processing 1 homolog B (S. cerevisiae)	1.9725
Rtn4	68585	reticulon 4	-2.05751
Sall1	58198	sal-like 1 (Drosophila)	-2.1389
Scara5	71145	scavenger receptor class A, member 5 (putative)	21.016
Scpep1	74617	serine carboxypeptidase 1	-1.5025
Selenbp2	20342	selenium binding protein 2	3.6825
Serpina1d	20703	serine (or cysteine) peptidase inhibitor, clade A, member 1D	1.59941
Serpinb1a	66222	serine (or cysteine) peptidase inhibitor, clade B, member 1a	-4.47372
Slc16a5	217316	solute carrier family 16 (monocarboxylic acid transporters), member 5	-4.46
Slc16a7	20503	solute carrier family 16 (monocarboxylic acid transporters), member 7	-2.67013
Slc17a1	20504	solute carrier family 17 (sodium phosphate), member 1	-2.03711
Slc22a26	236149	solute carrier family 22 (organic cation transporter), member 26	-64.764
Slc22a27	171405	solute carrier family 22, member 27	-25.4188
Slc22a30	319800	solute carrier family 22, member 30	1.86467
Srd5a1	78925	steroid 5 alpha-reductase 1	2.95
Srsf10	14105	serine/arginine-rich splicing factor 10	1.6075
Stambpl1	76630	STAM binding protein like 1	-3.325
Sult1a1	20887	sulfotransferase family 1A, phenol-preferring, member 1	-1.87576
Sult3a1	57430	sulfotransferase family 3A, member 1	-100.947
Susd4	96935	sushi domain containing 4	18.6134
Taf7	24074	TAF7 RNA polymerase II, TATA box binding protein (TBP)-associated factor	-1.6175
Tbcel	272589	tubulin folding cofactor E-like	1.995
Tenm3	23965	teneurin transmembrane protein 3	-1.81863
Tm6sf2	107770	transmembrane 6 superfamily member 2	-2.08098
Tox	252838	thymocyte selection-associated high mobility group box	-5.09348
Trim24	21848	tripartite motif-containing 24	-3.712
Trip4	56404	thyroid hormone receptor interactor 4	1.97911
Ttc39c	72747	tetratricopeptide repeat domain 39C	4.01193
Tuft1	22156	tuftelin 1	2.39176
Ugt2b1	71773	UDP glucuronosyltransferase 2 family, polypeptide B1	1.84022
Ugt2b38	100559	UDP glucuronosyltransferase 2 family, polypeptide B38	6.27728
Ugt2b5	22238	UDP glucuronosyltransferase 2 family, polypeptide B5	1.98105
Unc119	22248	unc-119 homolog (C. elegans)	2.61432
Vldlr	22359	very low density lipoprotein receptor	-5.19007
Wif1	24117	Wnt inhibitory factor 1	2.22
Zfp608	269023	zinc finger protein 608	-1.5425
Zfp715	69930	zinc finger protein 715	2.265
